# Supplementary material for: A Smartphone Integrated Platform for Ratiometric Fluorescent Sensitive and Selective Determination of Dipicolinic Acid
Source: Biosensors (Basel). 2022 Aug 22;12(8):668. doi: 10.3390/bios12080668 (PMC9405621; doi:10.3390/bios12080668)
Supplement: Supplementary file 1 [file biosensors-12-00668-s001.zip]

Archive with 1 entries (1 files):
- biosensors-1826810-supplementary.pdf
